# Supplementary material for: Optimal Experimental Design to Estimate Statistically Significant Periods of Oscillations in Time Course Data
Source: PLoS One. 2014 Apr 3;9(4):e93826. doi: 10.1371/journal.pone.0093826 (PMC3974819; doi:10.1371/journal.pone.0093826)
Supplement: File S2 — Sample data of islet Ca2+ oscillations. Source of data: PLoS ONE 7: e34036. (CSV) [file pone.0093826.s003.csv]

0.0098	1.5774	1.6351	1.5426	1.6644	1.477	1.4149	1.4399	1.4678	1.5343	1.4944	1.5716	1.4941	1.4924	1.4452	1.5105
0.0931	1.5599	1.6151	1.5306	1.6467	1.4685	1.4096	1.4351	1.4696	1.5195	1.4788	1.5946	1.4746	1.4639	1.4286	1.4978
0.1764	1.5444	1.5313	1.5199	1.6189	1.459	1.4089	1.4344	1.4575	1.5106	1.4663	1.6077	1.4741	1.4455	1.4179	1.492
0.2598	1.5219	1.5142	1.5068	1.5647	1.4512	1.3975	1.4203	1.4517	1.4997	1.4545	1.5689	1.448	1.4209	1.4022	1.4835
0.3431	1.5068	1.5024	1.4984	1.5416	1.4451	1.3893	1.4127	1.5049	1.488	1.4412	1.5483	1.4342	1.3997	1.3896	1.4736
0.4264	1.4907	1.4918	1.4854	1.5207	1.4358	1.383	1.4109	1.5514	1.4795	1.4288	1.5311	1.4213	1.3917	1.3771	1.4669
0.5098	1.4856	1.493	1.4804	1.5075	1.4391	1.3796	1.4113	1.5584	1.4699	1.4227	1.5283	1.5284	1.3821	1.3682	1.4601
0.5931	1.4774	1.5005	1.4737	1.4985	1.4395	1.389	1.4064	1.5594	1.4765	1.4145	1.5283	1.6336	1.3737	1.357	1.5183
0.6764	1.4692	1.5075	1.4722	1.4949	1.4399	1.3885	1.401	1.5164	1.4881	1.4126	1.5199	1.7171	1.366	1.3573	1.6397
0.7598	1.4929	1.5178	1.463	1.4771	1.4398	1.3889	1.4077	1.4938	1.4897	1.4067	1.5174	1.7684	1.3652	1.3478	1.6949
0.8431	1.6227	1.5489	1.4621	1.484	1.4403	1.3842	1.4073	1.4848	1.4742	1.4013	1.5193	1.7846	1.3558	1.3432	1.5659
0.9264	1.6897	1.5568	1.454	1.4747	1.4366	1.4836	1.4028	1.4738	1.4649	1.3939	1.5126	1.8098	1.3513	1.3348	1.5129
1.0097	1.7129	1.5661	1.4541	1.469	1.437	1.5862	1.4621	1.4787	1.4579	1.391	1.5348	1.837	1.3458	1.3306	1.5025
1.0931	1.7231	1.5213	1.4642	1.4667	1.4396	1.6336	1.5451	1.4753	1.4608	1.3858	1.5741	1.8655	1.3512	1.3329	1.4997
1.1764	1.7338	1.5156	1.5178	1.4577	1.4975	1.655	1.6124	1.469	1.4581	1.3813	1.5885	1.6882	1.3391	1.3208	1.4831
1.2597	1.7372	1.5205	1.6575	1.4603	1.5293	1.6635	1.6248	1.4695	1.4534	1.3775	1.6029	1.6427	1.3371	1.3193	1.4731
1.3431	1.7412	1.5094	1.7175	1.4621	1.5511	1.6422	1.6683	1.4719	1.4618	1.3814	1.5668	1.6071	1.3365	1.315	1.4735
1.4264	1.7448	1.5188	1.7087	1.452	1.5592	1.5607	1.5979	1.4579	1.4594	1.3752	1.5483	1.5748	1.3334	1.3115	1.4657
1.5097	1.6417	1.5301	1.5366	1.4321	1.5408	1.513	1.547	1.4531	1.4454	1.3688	1.5325	1.5488	1.3201	1.3028	1.4489
1.5931	1.5917	1.5611	1.5198	1.4346	1.4914	1.4971	1.5162	1.446	1.4848	1.3561	1.5225	1.5245	1.3285	1.3025	1.4479
1.6764	1.5739	1.592	1.5124	1.4355	1.4772	1.4839	1.5073	1.4432	1.547	1.364	1.5211	1.6101	1.3272	1.3149	1.446
1.7597	1.5731	1.5384	1.5011	1.4337	1.4742	1.473	1.5031	1.4874	1.5933	1.3686	1.5308	1.7551	1.369	1.5615	1.5102
1.8431	1.6259	1.5026	1.4945	1.4285	1.4676	1.4674	1.4891	1.5335	1.6109	1.3685	1.5296	1.7993	1.5522	1.6487	1.6402
1.9264	1.6987	1.4953	1.4884	1.442	1.4703	1.4647	1.4956	1.5731	1.6216	1.3732	1.5484	1.8595	1.6715	1.723	1.7258
2.0097	1.7206	1.4898	1.4816	1.4351	1.4668	1.4452	1.4814	1.5916	1.5939	1.3703	1.595	1.855	1.7458	1.6899	1.6387
2.0931	1.739	1.4859	1.4741	1.434	1.4645	1.4369	1.479	1.5851	1.5842	1.6283	1.6294	1.9053	1.7443	1.5092	1.541
2.1764	1.712	1.5004	1.4705	1.5386	1.4627	1.4324	1.4717	1.559	1.5587	1.7275	1.647	1.9234	1.8035	1.4906	1.5166
2.2597	1.7344	1.5641	1.5567	1.627	1.4587	1.4441	1.4854	1.534	1.5607	1.7799	1.616	1.7227	1.7095	1.4716	1.5163
2.3431	1.7727	1.631	1.7178	1.6678	1.5241	1.5832	1.5881	1.5311	1.5566	1.8124	1.5834	1.6749	1.6212	1.4517	1.5103
2.4264	1.6713	1.6379	1.7638	1.6913	1.5547	1.6603	1.6267	1.5266	1.549	1.823	1.5674	1.6437	1.6033	1.4357	1.5157
2.5097	1.6111	1.5349	1.6886	1.6802	1.5659	1.6762	1.6768	1.5146	1.5467	1.8193	1.557	1.6132	1.592	1.421	1.5325
2.5931	1.5964	1.5179	1.562	1.6758	1.5704	1.6934	1.6731	1.5045	1.5453	1.8218	1.553	1.7293	1.5882	1.4149	1.5954
2.6764	1.5779	1.5113	1.5488	1.6507	1.5823	1.6994	1.6803	1.4992	1.5626	1.8329	1.5484	1.8045	1.5711	1.3986	1.711
2.7597	1.561	1.4981	1.5391	1.6093	1.5561	1.6773	1.6995	1.4934	1.6107	1.8353	1.5488	1.8325	1.5469	1.3918	1.7195
2.8431	1.5431	1.4865	1.5222	1.5736	1.5066	1.638	1.587	1.4819	1.6111	1.8297	1.5675	1.8823	1.5528	1.3815	1.595
2.9264	1.5251	1.4827	1.5074	1.5486	1.5049	1.5567	1.5643	1.4849	1.6087	1.7796	1.6192	1.8726	1.6556	1.3728	1.5527
3.0097	1.5126	1.4752	1.4969	1.5267	1.4913	1.5333	1.5438	1.471	1.6043	1.6975	1.6409	1.7315	1.7412	1.3638	1.5352
3.0931	1.4998	1.4856	1.4868	1.5101	1.4844	1.5119	1.5241	1.4756	1.5948	1.629	1.621	1.6716	1.7548	1.3527	1.5178
3.1764	1.5017	1.5478	1.4828	1.5097	1.4801	1.498	1.5483	1.543	1.604	1.6086	1.5852	1.637	1.8007	1.3505	1.514
3.2597	1.4973	1.6237	1.4855	1.5051	1.5361	1.4963	1.6465	1.5951	1.6113	1.5932	1.5757	1.6165	1.7634	1.3511	1.5226
3.3431	1.4928	1.6713	1.5499	1.4939	1.5662	1.6222	1.6718	1.5985	1.6072	1.5672	1.5632	1.5843	1.6063	1.3832	1.5504
3.4264	1.4934	1.5523	1.72	1.4969	1.5577	1.7055	1.7275	1.6081	1.6119	1.5637	1.5714	1.5717	1.57	1.5967	1.6685
3.5097	1.4951	1.5307	1.7756	1.6065	1.596	1.7295	1.7467	1.601	1.6258	1.7941	1.5757	1.7273	1.5504	1.711	1.766
3.5931	1.488	1.5238	1.6826	1.6766	1.5716	1.7014	1.6357	1.5667	1.6458	1.8415	1.5765	1.8261	1.5402	1.7532	1.7042
3.6764	1.4694	1.5072	1.5698	1.6882	1.5192	1.6509	1.588	1.5446	1.6464	1.8399	1.6093	1.8029	1.5159	1.7773	1.5767
3.7597	1.462	1.4984	1.5514	1.7067	1.5128	1.5619	1.5762	1.5376	1.6478	1.8554	1.6466	1.8353	1.5959	1.6491	1.5579
3.8431	1.4645	1.4939	1.5392	1.7151	1.5073	1.5407	1.5571	1.5251	1.6503	1.8328	1.6719	1.8221	1.7193	1.5462	1.5456
3.9264	1.4558	1.494	1.5289	1.702	1.4979	1.5302	1.5475	1.5236	1.6348	1.832	1.6482	1.672	1.7529	1.5243	1.5335
4.0098	1.4501	1.4971	1.5188	1.694	1.4866	1.5073	1.6084	1.5088	1.6147	1.78	1.6103	1.6334	1.8027	1.5009	1.522
4.0931	1.4673	1.5335	1.5082	1.685	1.4819	1.4975	1.6466	1.4986	1.5748	1.6635	1.5885	1.6007	1.7324	1.4787	1.5094
4.1764	1.6534	1.6147	1.5238	1.6692	1.542	1.6146	1.6929	1.4977	1.5724	1.6408	1.5754	1.5802	1.5962	1.4631	1.5308
4.2598	1.7288	1.6769	1.6509	1.6257	1.579	1.6832	1.7298	1.5059	1.6338	1.6237	1.5709	1.558	1.5799	1.456	1.6328
4.3431	1.7611	1.5913	1.767	1.6101	1.5816	1.7204	1.7503	1.5679	1.6801	1.6037	1.5686	1.5386	1.5491	1.4437	1.7485
4.4264	1.7828	1.538	1.7605	1.5848	1.55	1.7142	1.6586	1.5915	1.6793	1.5802	1.5523	1.5339	1.53	1.4439	1.7241
4.5097	1.7356	1.5303	1.5951	1.5644	1.521	1.6725	1.6051	1.6059	1.6489	1.5554	1.5737	1.6992	1.5104	1.5918	1.5977
4.5931	1.7636	1.5165	1.5674	1.5485	1.5073	1.5688	1.5856	1.6117	1.6296	1.5326	1.6384	1.7572	1.5008	1.7147	1.5593
4.6764	1.7071	1.5055	1.5517	1.5338	1.5024	1.541	1.5645	1.5697	1.6028	1.5145	1.6644	1.8217	1.4889	1.7397	1.5417
4.7597	1.6394	1.5043	1.5438	1.6287	1.4993	1.5249	1.5516	1.546	1.5875	1.498	1.6687	1.828	1.4776	1.6603	1.5303
4.8431	1.6074	1.5036	1.5374	1.6662	1.4956	1.5086	1.5428	1.5332	1.5816	1.4858	1.6316	1.8593	1.4597	1.5311	1.5179
4.9264	1.5986	1.5473	1.5691	1.6985	1.4865	1.5003	1.6374	1.5239	1.6208	1.4735	1.5952	1.7384	1.4319	1.5036	1.5105
5.0097	1.5956	1.6224	1.6911	1.7155	1.5529	1.5598	1.6897	1.5285	1.6349	1.4708	1.586	1.644	1.4195	1.4923	1.5063
5.0931	1.5981	1.6827	1.7739	1.709	1.5867	1.6585	1.7329	1.5242	1.6371	1.4619	1.5841	1.6185	1.4067	1.4772	1.5038
5.1764	1.6349	1.6198	1.6108	1.7109	1.5764	1.686	1.7205	1.5196	1.6445	1.4549	1.5855	1.5906	1.5524	1.461	1.5975
5.2597	1.7426	1.5603	1.579	1.6982	1.5964	1.7147	1.7272	1.5171	1.6621	1.4557	1.5959	1.5729	1.6539	1.452	1.7223
5.3431	1.7456	1.5451	1.5618	1.6664	1.581	1.7087	1.6157	1.5096	1.6262	1.4363	1.6306	1.5573	1.7062	1.4947	1.7096
5.4264	1.768	1.5338	1.5546	1.6147	1.5318	1.6317	1.6033	1.5864	1.5946	1.4352	1.6599	1.5469	1.7895	1.6541	1.5776
5.5097	1.7679	1.5176	1.538	1.5915	1.5149	1.5543	1.5764	1.6066	1.5816	1.4207	1.6672	1.5241	1.7753	1.7343	1.5417
5.5931	1.7124	1.5131	1.5277	1.5696	1.5049	1.5355	1.5591	1.6119	1.5941	1.4199	1.6284	1.5098	1.7448	1.755	1.5314
5.6764	1.6981	1.5348	1.5195	1.5507	1.4956	1.5199	1.5514	1.6088	1.6097	1.4099	1.5962	1.4904	1.6259	1.6714	1.5188
5.7597	1.7451	1.6162	1.6486	1.5465	1.4907	1.5122	1.644	1.5765	1.6408	1.4674	1.5845	1.4781	1.6096	1.5425	1.5137
5.8431	1.7784	1.6722	1.7833	1.5464	1.4871	1.5117	1.7025	1.5589	1.642	1.6959	1.5808	1.4698	1.5912	1.5269	1.5106
5.9264	1.7288	1.6875	1.79	1.5957	1.499	1.6498	1.7203	1.5551	1.6385	1.7922	1.5861	1.4556	1.5722	1.5131	1.5033
6.0097	1.696	1.5834	1.6005	1.673	1.5653	1.7091	1.727	1.5459	1.6379	1.8426	1.6185	1.5683	1.5465	1.4965	1.5407
6.0931	1.69	1.5631	1.5807	1.7033	1.6001	1.719	1.7166	1.5479	1.63	1.865	1.6618	1.7184	1.5158	1.4819	1.6635
6.1764	1.7568	1.5523	1.5705	1.7292	1.5964	1.7259	1.6241	1.5401	1.6203	1.88	1.6768	1.8069	1.4943	1.4681	1.7526
6.2597	1.762	1.541	1.5539	1.7269	1.5944	1.6338	1.5996	1.534	1.5919	1.8683	1.6723	1.8106	1.4776	1.4517	1.6522
6.3431	1.7011	1.5314	1.5447	1.7206	1.6001	1.5639	1.5793	1.5171	1.5995	1.8667	1.6292	1.8479	1.5678	1.4418	1.5766
6.4264	1.6751	1.5445	1.529	1.7004	1.5335	1.5443	1.5693	1.5095	1.6347	1.8471	1.608	1.9007	1.6839	1.4272	1.5512
6.5097	1.6765	1.5666	1.5232	1.659	1.5302	1.5293	1.5633	1.5036	1.6306	1.8204	1.5964	1.9089	1.7083	1.4467	1.5387
6.5931	1.7478	1.6424	1.5162	1.6206	1.5194	1.5124	1.6303	1.5064	1.6366	1.7997	1.6015	1.8593	1.7125	1.6335	1.5258
6.6764	1.7499	1.6709	1.5524	1.6016	1.5068	1.5	1.6582	1.5626	1.6239	1.7148	1.5969	1.6899	1.5921	1.7385	1.5119
6.7597	1.7079	1.6351	1.7072	1.5823	1.5039	1.613	1.7038	1.5955	1.6169	1.6616	1.6202	1.6567	1.5567	1.7953	1.5131
6.8431	1.6919	1.5646	1.7995	1.5697	1.4991	1.706	1.7315	1.6183	1.6163	1.6366	1.6675	1.6433	1.5387	1.8059	1.6047
6.9264	1.648	1.5495	1.6069	1.5502	1.5271	1.7289	1.6025	1.6151	1.5952	1.6097	1.6726	1.62	1.5142	1.6205	1.7184
7.0097	1.6241	1.5366	1.5704	1.5378	1.5697	1.7368	1.5773	1.5887	1.5873	1.5754	1.6696	1.5916	1.5022	1.5582	1.7822
7.0931	1.5862	1.533	1.5503	1.5197	1.5756	1.7181	1.5649	1.5516	1.6098	1.5505	1.6061	1.5669	1.4753	1.5328	1.6398
7.1764	1.5801	1.5668	1.545	1.6147	1.5879	1.6693	1.5543	1.5485	1.6227	1.5417	1.599	1.6814	1.469	1.5199	1.5785
7.2597	1.5599	1.6191	1.527	1.6636	1.598	1.5782	1.5377	1.5397	1.6153	1.5181	1.5849	1.7618	1.4596	1.5009	1.5582
7.3431	1.5555	1.6635	1.5234	1.7085	1.5553	1.5606	1.5328	1.5256	1.6059	1.501	1.5864	1.8291	1.5812	1.4871	1.5454
7.4264	1.5376	1.6558	1.5119	1.7126	1.523	1.535	1.5243	1.5249	1.5882	1.4875	1.5776	1.8136	1.6961	1.4685	1.5319
7.5097	1.5218	1.5813	1.4974	1.7018	1.5157	1.5142	1.5933	1.5067	1.5571	1.4717	1.5653	1.88	1.7476	1.4503	1.5188
7.5931	1.5163	1.5543	1.4983	1.6996	1.5128	1.5053	1.6349	1.5078	1.5466	1.4644	1.5672	1.8572	1.7992	1.4422	1.5144
7.6764	1.5098	1.5459	1.5066	1.6833	1.5055	1.5906	1.6648	1.4994	1.5436	1.4624	1.6186	1.692	1.7554	1.4318	1.514
7.7597	1.5077	1.5523	1.6657	1.6175	1.497	1.6853	1.7077	1.5026	1.6237	1.7004	1.6523	1.6612	1.6199	1.4257	1.6277
7.8431	1.5034	1.5728	1.7732	1.5944	1.4934	1.7184	1.7255	1.5049	1.6616	1.7955	1.68	1.6308	1.6042	1.4635	1.7409
7.9264	1.5074	1.6375	1.7837	1.591	1.5395	1.7341	1.6327	1.5683	1.6734	1.8523	1.6809	1.6128	1.6028	1.6623	1.7536
8.0098	1.4965	1.6742	1.5846	1.5691	1.5875	1.7047	1.5926	1.6072	1.6442	1.8565	1.6606	1.5976	1.5903	1.77	1.6088
8.0931	1.4961	1.6484	1.565	1.5523	1.5918	1.5974	1.5735	1.6254	1.6242	1.8603	1.6399	1.7388	1.5809	1.7864	1.5704
8.1764	1.5937	1.5773	1.5503	1.5462	1.6026	1.5612	1.5548	1.6243	1.5984	1.8532	1.6243	1.7662	1.5997	1.7554	1.5571
8.2598	1.7031	1.5557	1.5373	1.5275	1.6039	1.5344	1.5428	1.5677	1.5693	1.8203	1.6039	1.8365	1.7403	1.6077	1.5372
8.3431	1.7378	1.551	1.5329	1.5218	1.5476	1.5249	1.5323	1.5503	1.558	1.7361	1.5949	1.8466	1.7883	1.5649	1.5301
8.4264	1.7599	1.5491	1.5235	1.5098	1.5288	1.5099	1.5251	1.5333	1.544	1.6535	1.5853	1.889	1.8011	1.5386	1.5248
8.5098	1.7571	1.5652	1.5131	1.5025	1.5141	1.505	1.5094	1.5237	1.5329	1.6217	1.6251	1.6911	1.6027	1.5199	1.5459
8.5931	1.7354	1.5999	1.5066	1.4987	1.5164	1.4974	1.5042	1.5135	1.5376	1.6016	1.6594	1.6602	1.5675	1.5031	1.6304
8.6764	1.6541	1.642	1.4996	1.4871	1.503	1.4995	1.5	1.5096	1.5775	1.5795	1.6667	1.6285	1.542	1.486	1.7238
8.7598	1.6161	1.6519	1.564	1.4889	1.5009	1.6389	1.5077	1.5061	1.6354	1.5629	1.652	1.6111	1.5199	1.4764	1.7049
8.8431	1.6061	1.5951	1.7097	1.4813	1.4913	1.6853	1.5123	1.4968	1.6381	1.5408	1.6082	1.5803	1.4918	1.4592	1.6016
8.9264	1.5777	1.5516	1.7773	1.4697	1.4757	1.7056	1.5028	1.4907	1.6345	1.5163	1.588	1.5535	1.4706	1.4377	1.5668
9.0098	1.5591	1.5514	1.6522	1.4635	1.4732	1.7098	1.4829	1.4819	1.6252	1.5012	1.5764	1.5319	1.4551	1.4239	1.5534
9.0931	1.5406	1.5666	1.5652	1.4588	1.466	1.6921	1.4716	1.4744	1.6061	1.4827	1.5682	1.517	1.4402	1.4185	1.5379
9.1764	1.53	1.6152	1.5434	1.5483	1.4645	1.6054	1.4641	1.4743	1.5664	1.4645	1.5581	1.506	1.475	1.4035	1.5195
9.2598	1.5243	1.6547	1.5365	1.6432	1.467	1.5554	1.4641	1.4804	1.5505	1.4561	1.5689	1.4961	1.6	1.4048	1.5138
9.3431	1.5162	1.6516	1.5233	1.6895	1.5163	1.5379	1.457	1.5589	1.5404	1.4575	1.6313	1.487	1.6678	1.5437	1.5041
9.4264	1.5479	1.5703	1.5154	1.7084	1.5656	1.5158	1.4546	1.6027	1.5291	1.4467	1.6646	1.4929	1.7178	1.6849	1.4973
9.5098	1.6822	1.5601	1.5127	1.7271	1.6124	1.5128	1.462	1.6195	1.5421	1.5597	1.697	1.6811	1.7209	1.7687	1.5794
9.5931	1.7496	1.5611	1.509	1.7382	1.6095	1.5112	1.4635	1.6259	1.5638	1.7329	1.6757	1.7707	1.7766	1.8135	1.7032
9.6764	1.7604	1.5662	1.5026	1.7204	1.5998	1.4991	1.456	1.5902	1.5626	1.7989	1.6297	1.8015	1.6147	1.7201	1.7508
9.7598	1.7775	1.5818	1.5366	1.6769	1.5706	1.4843	1.4621	1.5482	1.5427	1.8224	1.6071	1.8593	1.5598	1.5754	1.6294
9.8431	1.7676	1.6313	1.6644	1.639	1.5384	1.4799	1.4684	1.5484	1.5398	1.8582	1.6029	1.8956	1.5455	1.5469	1.5693
9.9264	1.7828	1.6444	1.779	1.6203	1.5344	1.4784	1.537	1.5387	1.5428	1.8572	1.5949	1.8586	1.5216	1.5298	1.5608
10.0098	1.7871	1.6513	1.7691	1.5983	1.5216	1.4761	1.6139	1.5276	1.5329	1.8527	1.5862	1.7985	1.4929	1.5083	1.55
10.0931	1.644	1.6285	1.5989	1.5737	1.5079	1.4681	1.6597	1.5163	1.5528	1.839	1.5863	1.6698	1.4764	1.4897	1.5408
10.1764	1.6211	1.6069	1.5783	1.5595	1.5084	1.6493	1.7269	1.5105	1.6155	1.8136	1.6253	1.645	1.4696	1.4816	1.5549
10.2598	1.6031	1.5744	1.5641	1.5451	1.5017	1.7154	1.7335	1.5047	1.6432	1.6873	1.6541	1.6223	1.4564	1.4648	1.5622
10.3431	1.5854	1.5534	1.554	1.5309	1.4914	1.7143	1.7025	1.4995	1.6611	1.653	1.666	1.6013	1.4423	1.4528	1.6323
10.4264	1.5678	1.5442	1.5426	1.5174	1.4805	1.7196	1.6832	1.4841	1.666	1.6194	1.6397	1.5752	1.4307	1.4348	1.7256
10.5098	1.5558	1.5708	1.5346	1.5092	1.4802	1.7281	1.6162	1.4825	1.649	1.6006	1.602	1.5536	1.4178	1.4234	1.7287
10.5931	1.5419	1.6557	1.52	1.5031	1.521	1.6967	1.5838	1.4795	1.6125	1.573	1.5892	1.5569	1.4072	1.4198	1.6044
10.6764	1.5309	1.6994	1.5096	1.499	1.5723	1.593	1.5691	1.483	1.5722	1.5415	1.5783	1.6933	1.3991	1.4106	1.5645
10.7598	1.519	1.5858	1.5031	1.5322	1.5807	1.5634	1.5517	1.5471	1.5576	1.5291	1.5744	1.7747	1.3941	1.3979	1.5495
10.8431	1.5114	1.559	1.4954	1.6335	1.5907	1.5475	1.544	1.5775	1.5442	1.5078	1.5678	1.8128	1.3855	1.406	1.537
10.9264	1.514	1.5517	1.4956	1.6844	1.5952	1.538	1.5338	1.615	1.5388	1.5064	1.5806	1.8322	1.3919	1.5696	1.53
11.0098	1.4958	1.5368	1.4785	1.7023	1.549	1.5104	1.512	1.6064	1.5116	1.4812	1.6028	1.8678	1.3845	1.6945	1.509
11.0931	1.6333	1.5338	1.4835	1.7289	1.5315	1.5666	1.5132	1.6056	1.5184	1.4794	1.6554	1.8773	1.6099	1.7783	1.5166
11.1764	1.7284	1.5298	1.6142	1.7446	1.5287	1.6577	1.5234	1.5679	1.5321	1.4754	1.68	1.8427	1.7398	1.792	1.5808
11.2598	1.7799	1.54	1.7662	1.7502	1.5233	1.7107	1.542	1.5623	1.5559	1.4727	1.69	1.7107	1.8299	1.7818	1.6953
11.3431	1.785	1.5668	1.7995	1.7271	1.5165	1.7221	1.5832	1.5491	1.6148	1.4642	1.6605	1.6737	1.8491	1.5901	1.7497
11.4264	1.787	1.6327	1.7347	1.6858	1.5151	1.7187	1.6433	1.542	1.6233	1.4536	1.632	1.6406	1.891	1.5635	1.6509
11.5098	1.7638	1.6621	1.6038	1.6407	1.5784	1.7047	1.646	1.5287	1.6281	1.4441	1.6073	1.6185	1.904	1.542	1.5749
11.5931	1.7675	1.6192	1.5805	1.6145	1.599	1.6369	1.6787	1.5234	1.6185	1.4389	1.6	1.7152	1.8258	1.5253	1.5595
11.6764	1.7588	1.5543	1.5659	1.5899	1.5971	1.5754	1.6643	1.5109	1.6206	1.4297	1.5896	1.8138	1.7029	1.5016	1.5445
11.7598	1.6495	1.5401	1.5531	1.5716	1.6006	1.5565	1.6878	1.5052	1.6122	1.424	1.5814	1.8431	1.6769	1.4812	1.5359
11.8431	1.6197	1.5254	1.539	1.5508	1.595	1.5389	1.67	1.5009	1.6058	1.4129	1.5688	1.8495	1.6519	1.4649	1.5221
11.9264	1.5959	1.5228	1.525	1.5342	1.5366	1.5203	1.5843	1.4909	1.5734	1.5226	1.5648	1.8437	1.6295	1.4499	1.5093
12.0098	1.5849	1.5504	1.5208	1.5304	1.5268	1.5036	1.5669	1.4968	1.5622	1.6917	1.5917	1.8564	1.6242	1.445	1.5042
12.0931	1.5685	1.6165	1.5155	1.5269	1.5261	1.495	1.5607	1.4894	1.5545	1.7748	1.636	1.7006	1.6767	1.441	1.5017
12.1764	1.5548	1.6496	1.5088	1.5118	1.5206	1.6533	1.5462	1.5499	1.5568	1.8288	1.6649	1.6678	1.775	1.43	1.6138
12.2598	1.5552	1.6198	1.511	1.6249	1.5221	1.7033	1.551	1.5927	1.5743	1.8584	1.6795	1.6542	1.8122	1.4321	1.7356
12.3431	1.5394	1.5497	1.5045	1.678	1.5085	1.7167	1.6076	1.6064	1.6251	1.8679	1.6544	1.6187	1.7923	1.42	1.7793
12.4264	1.5266	1.5378	1.496	1.7008	1.5735	1.7149	1.6395	1.6148	1.6408	1.8842	1.6378	1.5986	1.6287	1.4057	1.656
12.5098	1.5236	1.5324	1.5119	1.7201	1.6062	1.6613	1.7105	1.5946	1.6416	1.8647	1.6223	1.7448	1.6034	1.5084	1.5868
12.5931	1.5216	1.5312	1.6756	1.7303	1.5843	1.5868	1.7079	1.5682	1.6512	1.8548	1.616	1.7715	1.5923	1.6909	1.5744
12.6764	1.528	1.539	1.7919	1.7298	1.5747	1.5728	1.6188	1.5578	1.6443	1.7655	1.6121	1.8217	1.5701	1.7898	1.5641
12.7598	1.6657	1.5509	1.7657	1.7208	1.5499	1.5518	1.6037	1.5454	1.6312	1.6816	1.6082	1.8211	1.5465	1.805	1.5624
12.8431	1.7548	1.5931	1.7365	1.6953	1.5268	1.5349	1.5911	1.5439	1.6087	1.6505	1.6151	1.8352	1.5415	1.7697	1.578
12.9264	1.7639	1.6186	1.6153	1.6323	1.5172	1.5163	1.5584	1.5288	1.5744	1.6189	1.64	1.6641	1.5161	1.6016	1.598
13.0098	1.7747	1.6564	1.5891	1.6159	1.5139	1.5085	1.5468	1.5206	1.5653	1.6009	1.6681	1.6354	1.4964	1.5639	1.668
13.0931	1.7787	1.6109	1.5785	1.5889	1.5039	1.4966	1.5353	1.5093	1.572	1.571	1.6642	1.6085	1.4804	1.5377	1.737
13.1764	1.7148	1.5612	1.562	1.5713	1.4959	1.5009	1.5252	1.5066	1.6134	1.5522	1.6237	1.5821	1.4695	1.5213	1.7377
13.2598	1.6938	1.5471	1.5545	1.5527	1.5789	1.6429	1.5548	1.4962	1.6289	1.5337	1.5977	1.5668	1.4575	1.4986	1.6161
13.3431	1.7316	1.5383	1.5471	1.5442	1.592	1.688	1.634	1.5001	1.6375	1.5196	1.5924	1.5449	1.4491	1.4846	1.5912
13.4264	1.7575	1.5264	1.5334	1.5347	1.5929	1.6975	1.6886	1.4923	1.641	1.5081	1.5805	1.5282	1.4355	1.4646	1.5706
13.5098	1.7136	1.5307	1.5276	1.6322	1.5929	1.7092	1.706	1.5684	1.6507	1.6838	1.5748	1.5121	1.432	1.4561	1.5581
13.5931	1.6364	1.5642	1.5365	1.6862	1.5382	1.6951	1.7022	1.6002	1.6388	1.7935	1.5842	1.5079	1.6355	1.4508	1.5499
13.6764	1.6235	1.6313	1.5934	1.7126	1.5341	1.592	1.7082	1.6212	1.6007	1.8028	1.6382	1.5026	1.7367	1.4435	1.5423
13.7598	1.6093	1.6496	1.6842	1.7202	1.5297	1.568	1.6246	1.6165	1.5901	1.8378	1.6704	1.5036	1.7979	1.4398	1.5352
13.8431	1.5931	1.6098	1.7702	1.7101	1.5206	1.5585	1.6122	1.5769	1.5848	1.8541	1.6842	1.4879	1.8282	1.4281	1.5566
13.9264	1.5778	1.5534	1.7105	1.7046	1.51	1.5503	1.5906	1.5558	1.5985	1.847	1.6572	1.4851	1.8361	1.4264	1.6689
14.0098	1.5526	1.5339	1.5875	1.6485	1.4979	1.5322	1.5715	1.5295	1.642	1.8242	1.6071	1.469	1.7822	1.412	1.7463
14.0931	1.6643	1.5301	1.5735	1.6067	1.4922	1.5167	1.5552	1.5263	1.6498	1.7059	1.5961	1.4534	1.6637	1.4076	1.7208
14.1764	1.7317	1.5321	1.5617	1.5941	1.5744	1.4977	1.5428	1.5166	1.6319	1.6479	1.5896	1.5551	1.6203	1.3989	1.5908
14.2598	1.7594	1.5552	1.5475	1.5803	1.5948	1.4838	1.5271	1.5199	1.6335	1.6125	1.586	1.6844	1.5835	1.502	1.5663
14.3431	1.7617	1.5996	1.5351	1.5656	1.603	1.4811	1.5209	1.5178	1.6162	1.5888	1.5893	1.8021	1.5596	1.6657	1.5508
14.4264	1.7831	1.6506	1.5334	1.6184	1.6053	1.613	1.5099	1.5209	1.6093	1.5765	1.5927	1.8491	1.5399	1.7603	1.5445
14.5098	1.6914	1.62	1.5225	1.6653	1.5499	1.6723	1.5035	1.5085	1.5757	1.558	1.5921	1.9117	1.5241	1.7935	1.536
14.5931	1.629	1.5586	1.5226	1.6979	1.5367	1.7041	1.5566	1.508	1.5684	1.5451	1.6498	1.901	1.5099	1.8116	1.5295
14.6764	1.6002	1.5357	1.5077	1.701	1.5245	1.6938	1.6258	1.4922	1.5494	1.52	1.6753	1.8602	1.4858	1.6847	1.5132
14.7598	1.5878	1.53	1.5057	1.7124	1.5173	1.6904	1.6692	1.5528	1.5392	1.5123	1.6782	1.6984	1.4749	1.5862	1.5086
14.8431	1.5736	1.5188	1.5018	1.7027	1.5126	1.6293	1.6892	1.5808	1.5714	1.4946	1.6538	1.6623	1.4621	1.5645	1.5086
14.9264	1.5655	1.5179	1.6087	1.6677	1.4963	1.5845	1.6965	1.6003	1.6368	1.4857	1.615	1.6279	1.4432	1.5441	1.6554
15.0098	1.5606	1.5215	1.7639	1.6172	1.4974	1.5774	1.7367	1.6084	1.6668	1.4796	1.5986	1.603	1.4299	1.5225	1.7548
15.0931	1.5473	1.5677	1.7843	1.5919	1.4943	1.5558	1.6274	1.6098	1.648	1.4716	1.5947	1.5873	1.5697	1.5056	1.7611
15.1764	1.5357	1.6291	1.7802	1.5771	1.49	1.5378	1.6054	1.5644	1.6337	1.4586	1.5869	1.5619	1.667	1.4953	1.6205
15.2598	1.5272	1.6441	1.6015	1.558	1.5464	1.5088	1.574	1.5431	1.5965	1.452	1.5809	1.5496	1.7447	1.4778	1.5716
15.3431	1.5125	1.5874	1.5803	1.5413	1.5774	1.4902	1.5594	1.5299	1.5655	1.438	1.5918	1.5344	1.7706	1.4639	1.5578
15.4264	1.5081	1.5468	1.5705	1.5251	1.5937	1.4844	1.5399	1.5248	1.5526	1.4279	1.6294	1.5283	1.8008	1.4553	1.5436
15.5098	1.5025	1.5377	1.5614	1.5176	1.5897	1.4762	1.5383	1.5222	1.5434	1.4261	1.6509	1.5164	1.6924	1.4526	1.5348
15.5931	1.6039	1.5382	1.5504	1.5119	1.5678	1.4704	1.5212	1.5147	1.5306	1.4216	1.6572	1.5038	1.6023	1.4367	1.526
15.6764	1.71	1.5418	1.5411	1.5068	1.5243	1.4541	1.5134	1.5003	1.5657	1.4178	1.6261	1.4853	1.5767	1.4199	1.5166
15.7598	1.738	1.5591	1.5355	1.4975	1.5152	1.4532	1.5114	1.4992	1.6176	1.4212	1.6016	1.4739	1.5567	1.4197	1.5618
15.8431	1.7393	1.5839	1.5279	1.4952	1.5121	1.4482	1.5295	1.4969	1.6377	1.5235	1.5867	1.4638	1.5341	1.4103	1.6342
15.9264	1.7753	1.6193	1.527	1.498	1.5053	1.5807	1.6165	1.4948	1.6739	1.7138	1.5838	1.454	1.5188	1.412	1.7449
16.0098	1.7262	1.6089	1.5225	1.4956	1.5025	1.6923	1.6825	1.5583	1.6686	1.8111	1.5896	1.4615	1.5138	1.5509	1.7128
16.0931	1.6378	1.5931	1.5137	1.4777	1.496	1.7027	1.6969	1.595	1.6179	1.8458	1.5941	1.6529	1.5825	1.707	1.5986
16.1764	1.6052	1.566	1.5454	1.4816	1.4961	1.7098	1.6985	1.6038	1.5912	1.8608	1.6019	1.7469	1.6932	1.7865	1.57
16.2598	1.5945	1.5676	1.6806	1.4802	1.5048	1.7272	1.7126	1.6198	1.5844	1.8821	1.6497	1.8436	1.7627	1.8068	1.5668
16.3431	1.5796	1.5843	1.7618	1.4749	1.546	1.7051	1.6226	1.5767	1.5702	1.8698	1.6879	1.8892	1.7525	1.7426	1.5485
16.4264	1.5691	1.6104	1.7757	1.4727	1.5921	1.6146	1.6072	1.5514	1.5834	1.8765	1.695	1.916	1.6233	1.597	1.5413
16.5098	1.5559	1.6061	1.645	1.4656	1.5965	1.5767	1.5816	1.5407	1.6268	1.817	1.6697	1.9304	1.5737	1.5638	1.5334
16.5931	1.5317	1.5741	1.5769	1.4574	1.6014	1.5418	1.5547	1.5169	1.6119	1.6927	1.6255	1.9033	1.5278	1.5296	1.5111
16.6764	1.5193	1.5403	1.5649	1.5859	1.5968	1.5305	1.5391	1.5246	1.6121	1.6485	1.6141	1.741	1.5044	1.5112	1.5024
16.7598	1.5144	1.538	1.5526	1.6443	1.5334	1.5116	1.5329	1.511	1.6035	1.6193	1.6061	1.6869	1.4802	1.4921	1.4972
16.8431	1.5063	1.552	1.5465	1.6875	1.519	1.508	1.5244	1.5033	1.6012	1.5962	1.585	1.6493	1.4673	1.4802	1.6243
16.9264	1.5022	1.588	1.5382	1.7097	1.5154	1.5007	1.5232	1.5071	1.5823	1.5808	1.5763	1.622	1.456	1.468	1.7358
17.0098	1.4974	1.6202	1.5331	1.717	1.51	1.4947	1.5994	1.5017	1.5804	1.5634	1.5758	1.6113	1.4448	1.4634	1.7388
17.0931	1.4918	1.6178	1.5231	1.7072	1.5018	1.4772	1.6409	1.503	1.5533	1.5379	1.5646	1.7232	1.4267	1.4408	1.6189
17.1764	1.5542	1.5462	1.5119	1.6877	1.4976	1.4672	1.6829	1.5767	1.568	1.6292	1.5757	1.8088	1.4235	1.4308	1.5611
17.2598	1.7039	1.5366	1.5286	1.6613	1.4993	1.6227	1.7005	1.5901	1.6251	1.7597	1.6218	1.8314	1.4209	1.4299	1.5533
17.3431	1.7401	1.5302	1.5946	1.6269	1.5169	1.6861	1.6898	1.6013	1.6344	1.7789	1.6537	1.8657	1.4198	1.4226	1.5432
17.4264	1.7642	1.533	1.7375	1.6123	1.5881	1.7106	1.6148	1.611	1.6421	1.8194	1.6797	1.8958	1.5911	1.4222	1.5363
17.5098	1.7785	1.5581	1.783	1.5903	1.6078	1.7251	1.6018	1.559	1.6291	1.8227	1.6575	1.8682	1.6863	1.5191	1.5259
17.5931	1.7537	1.6153	1.6953	1.581	1.6096	1.7161	1.5751	1.5566	1.5884	1.813	1.6383	1.8241	1.7763	1.6884	1.5173
17.6764	1.6982	1.6665	1.595	1.5635	1.6042	1.6591	1.5561	1.5465	1.5824	1.8177	1.6315	1.7052	1.8067	1.7417	1.542
17.7598	1.666	1.6185	1.5784	1.5427	1.5504	1.586	1.5408	1.5363	1.5844	1.8192	1.615	1.6706	1.8143	1.8033	1.6454
17.8431	1.6448	1.5567	1.5704	1.5302	1.5272	1.5684	1.5363	1.5256	1.577	1.6791	1.6004	1.6497	1.7016	1.7586	1.7391
17.9264	1.6276	1.5367	1.5566	1.5289	1.5153	1.5557	1.5231	1.5119	1.5694	1.6424	1.5878	1.6156	1.6314	1.5967	1.7435
18.0098	1.6451	1.5369	1.5442	1.6101	1.513	1.5302	1.5215	1.5027	1.6035	1.615	1.5765	1.5974	1.5965	1.5544	1.5989
18.0931	1.6971	1.5364	1.5312	1.6685	1.5001	1.5128	1.5886	1.4993	1.622	1.5916	1.5755	1.6502	1.5583	1.5297	1.5638
18.1764	1.7377	1.5801	1.53	1.6966	1.5036	1.5902	1.6473	1.5074	1.6306	1.5741	1.6244	1.7678	1.557	1.519	1.553
18.2598	1.6984	1.6394	1.5251	1.7158	1.5042	1.6869	1.6886	1.5052	1.6199	1.5701	1.657	1.8195	1.536	1.4992	1.5389
18.3431	1.6608	1.674	1.5223	1.7266	1.5053	1.702	1.6981	1.5034	1.6198	1.7536	1.6766	1.8592	1.5284	1.4981	1.5375
18.4264	1.6525	1.6113	1.554	1.719	1.5813	1.7011	1.6597	1.503	1.5953	1.7821	1.6546	1.8775	1.5197	1.4792	1.526
18.5098	1.6729	1.5571	1.6785	1.7119	1.5888	1.695	1.6034	1.498	1.5785	1.8079	1.6447	1.8777	1.4966	1.4641	1.5146
18.5931	1.7457	1.5461	1.7769	1.7108	1.6043	1.6176	1.5971	1.568	1.5733	1.8246	1.6426	1.7118	1.4887	1.4537	1.5122
18.6764	1.7445	1.5396	1.7386	1.7152	1.6004	1.5886	1.581	1.6076	1.5746	1.8177	1.6477	1.6791	1.4805	1.4449	1.5815
18.7598	1.7032	1.5308	1.5954	1.6659	1.5759	1.5691	1.5599	1.6128	1.5804	1.6871	1.6471	1.6566	1.6753	1.4414	1.7002
18.8431	1.6866	1.5188	1.5735	1.6224	1.5367	1.549	1.5446	1.6083	1.6377	1.6374	1.6384	1.6242	1.7488	1.4297	1.7473
18.9264	1.6822	1.5633	1.5559	1.5991	1.5244	1.5242	1.5279	1.5864	1.6408	1.6024	1.6242	1.6026	1.7749	1.4199	1.6567
19.0098	1.723	1.6254	1.5471	1.5833	1.5219	1.5106	1.5191	1.5474	1.6393	1.5815	1.629	1.5908	1.8107	1.4135	1.5949
19.0931	1.6835	1.6798	1.5448	1.5755	1.5289	1.5081	1.5135	1.5409	1.6313	1.568	1.6429	1.7529	1.8168	1.5728	1.5671
19.1764	1.639	1.5867	1.5328	1.56	1.5147	1.6428	1.5094	1.5397	1.6252	1.5478	1.6349	1.7842	1.6742	1.7103	1.5523
19.2598	1.6178	1.5515	1.5241	1.6466	1.5106	1.6822	1.5456	1.5236	1.6147	1.5308	1.6315	1.8547	1.64	1.7673	1.5439
19.3431	1.6307	1.5446	1.5176	1.6895	1.5731	1.6995	1.6131	1.5319	1.5844	1.5236	1.6539	1.8804	1.6319	1.784	1.5308
19.4264	1.6612	1.533	1.5096	1.7003	1.6081	1.7031	1.6636	1.5215	1.5645	1.5032	1.6791	1.8905	1.6071	1.7313	1.5219
19.5098	1.7339	1.5298	1.5088	1.714	1.6178	1.6988	1.6789	1.5224	1.5699	1.4957	1.6734	1.7693	1.5765	1.6182	1.5638
19.5931	1.7024	1.5283	1.5369	1.7164	1.6092	1.6362	1.6847	1.5152	1.5716	1.4904	1.6271	1.6767	1.5404	1.5682	1.6704
19.6764	1.6649	1.5218	1.6954	1.704	1.6034	1.5947	1.6881	1.5058	1.6192	1.483	1.6067	1.6474	1.5201	1.5464	1.7516
19.7598	1.6465	1.5325	1.7851	1.6818	1.5419	1.5828	1.6224	1.4997	1.6436	1.4733	1.599	1.6251	1.5036	1.5318	1.734
19.8431	1.6284	1.5562	1.7218	1.6184	1.5372	1.5511	1.5944	1.4968	1.6392	1.4608	1.5839	1.6015	1.486	1.5073	1.624
19.9264	1.6156	1.6094	1.625	1.5958	1.5274	1.5263	1.5709	1.4844	1.6283	1.4462	1.5772	1.5788	1.4799	1.49	1.5759
20.0098	1.6255	1.6266	1.5796	1.581	1.515	1.5135	1.5482	1.476	1.611	1.4394	1.5708	1.5603	1.4659	1.475	1.5573
20.0931	1.7227	1.5967	1.5713	1.5665	1.5069	1.4992	1.5421	1.4783	1.612	1.4365	1.5796	1.6927	1.4639	1.4657	1.5531
20.1764	1.6873	1.551	1.5607	1.5509	1.5123	1.496	1.5298	1.4829	1.5762	1.4308	1.6236	1.7814	1.4637	1.4618	1.5407
20.2598	1.6304	1.5323	1.5502	1.5323	1.4995	1.6307	1.5191	1.5403	1.5602	1.4212	1.6524	1.8394	1.4557	1.4501	1.5266
20.3431	1.607	1.5414	1.546	1.5581	1.5086	1.7035	1.5132	1.5875	1.5506	1.4243	1.6661	1.8824	1.4564	1.4427	1.5372
20.4264	1.5726	1.5412	1.5338	1.6384	1.5053	1.7012	1.5593	1.5947	1.552	1.4188	1.6331	1.8724	1.4431	1.4272	1.5761
20.5098	1.5664	1.5435	1.5348	1.6784	1.5828	1.7265	1.6234	1.6046	1.5988	1.4197	1.6076	1.7123	1.6172	1.427	1.7002
20.5931	1.552	1.5717	1.5658	1.6952	1.5995	1.7404	1.6824	1.598	1.6477	1.4217	1.5956	1.6744	1.7481	1.4175	1.7715
20.6764	1.5484	1.6345	1.6106	1.7067	1.6246	1.6528	1.6707	1.5737	1.6492	1.428	1.6004	1.6486	1.8036	1.521	1.7117
20.7598	1.5481	1.6654	1.7237	1.7155	1.6228	1.5945	1.7087	1.5625	1.6536	1.6335	1.6042	1.6295	1.8447	1.7002	1.6303
20.8431	1.5391	1.5941	1.7891	1.6939	1.5984	1.5795	1.6235	1.5514	1.6482	1.7673	1.6001	1.6029	1.8723	1.7517	1.5971
20.9264	1.5164	1.5427	1.666	1.6097	1.5334	1.547	1.5817	1.5235	1.6323	1.8141	1.5899	1.5777	1.8043	1.7793	1.5737
21.0098	1.5082	1.5289	1.5861	1.5932	1.5305	1.5283	1.5574	1.5148	1.5911	1.8436	1.5847	1.5607	1.6703	1.7968	1.5593
21.0931	1.5027	1.526	1.5757	1.5714	1.5181	1.5168	1.5526	1.5109	1.584	1.8593	1.6091	1.5452	1.6352	1.6104	1.5583
21.1764	1.4953	1.517	1.5619	1.558	1.5175	1.5094	1.5385	1.512	1.5765	1.8766	1.6417	1.5371	1.6237	1.5746	1.5875
21.2598	1.4977	1.5262	1.5596	1.5539	1.5154	1.5074	1.5328	1.5054	1.5787	1.8821	1.6673	1.5272	1.6037	1.5596	1.6695
21.3431	1.4878	1.5746	1.5414	1.5725	1.5322	1.493	1.5232	1.503	1.5812	1.8376	1.6581	1.5073	1.5793	1.5333	1.7463
21.4264	1.4804	1.6297	1.534	1.6385	1.5722	1.4865	1.5116	1.4995	1.6246	1.7712	1.6529	1.4984	1.5798	1.5198	1.7274
21.5098	1.4852	1.6645	1.5319	1.6761	1.5991	1.6055	1.5079	1.5072	1.6318	1.6747	1.6312	1.4929	1.6573	1.5051	1.6029
21.5931	1.5896	1.5757	1.5274	1.6918	1.5836	1.6824	1.5648	1.5468	1.6367	1.6481	1.6043	1.4822	1.7101	1.4934	1.5868
21.6764	1.697	1.5517	1.5258	1.6939	1.534	1.7027	1.6319	1.5807	1.6302	1.6205	1.5963	1.4676	1.6546	1.4808	1.5769
21.7598	1.7407	1.5438	1.5535	1.7034	1.517	1.7074	1.6983	1.59	1.6266	1.6042	1.591	1.5078	1.5528	1.4695	1.5642
21.8431	1.7656	1.5345	1.6853	1.6609	1.514	1.7182	1.7107	1.6002	1.5989	1.5783	1.5839	1.6659	1.5351	1.4585	1.5523
21.9264	1.7781	1.5347	1.7776	1.6111	1.5102	1.6516	1.6418	1.5806	1.5769	1.5594	1.6091	1.7461	1.5138	1.469	1.5429
22.0098	1.722	1.5518	1.6929	1.5919	1.5153	1.5881	1.5795	1.5446	1.5594	1.5436	1.6584	1.7927	1.5017	1.5703	1.531
22.0931	1.7144	1.5885	1.6034	1.5772	1.509	1.5588	1.5691	1.5401	1.5534	1.7291	1.6898	1.8375	1.4926	1.7086	1.5244
22.1764	1.6742	1.6209	1.5827	1.5603	1.5032	1.5379	1.5508	1.5337	1.5482	1.7998	1.6564	1.877	1.4784	1.7359	1.5212
22.2598	1.6221	1.6186	1.5704	1.5501	1.5021	1.5342	1.5426	1.5214	1.5532	1.8205	1.6282	1.8578	1.4634	1.76	1.6409
22.3431	1.5883	1.6027	1.5603	1.533	1.5506	1.528	1.5361	1.5174	1.5774	1.8277	1.6137	1.738	1.4539	1.7716	1.7516
22.4264	1.5759	1.5927	1.5466	1.5199	1.5854	1.5126	1.5293	1.5106	1.6249	1.8559	1.5954	1.6602	1.4477	1.583	1.7553
22.5098	1.5615	1.6082	1.5346	1.5098	1.6116	1.5025	1.5155	1.5089	1.6267	1.8341	1.592	1.6398	1.6584	1.5569	1.5905
22.5931	1.5509	1.6696	1.5291	1.5066	1.6108	1.4957	1.5736	1.5106	1.6481	1.8658	1.583	1.6149	1.7269	1.544	1.5722
22.6764	1.5401	1.687	1.5291	1.5074	1.6239	1.6528	1.63	1.5076	1.65	1.7744	1.6173	1.6011	1.8116	1.5311	1.572
22.7598	1.5295	1.602	1.5239	1.4922	1.587	1.6937	1.6822	1.5553	1.6441	1.6842	1.6573	1.5827	1.8231	1.5144	1.5729
22.8431	1.5143	1.5695	1.512	1.4859	1.5415	1.7137	1.6754	1.5818	1.6106	1.6526	1.6669	1.5646	1.8358	1.4978	1.5696
22.9264	1.5115	1.5581	1.5135	1.4904	1.531	1.7131	1.6689	1.5997	1.6007	1.7609	1.658	1.5519	1.7238	1.4848	1.5836
23.0098	1.5063	1.542	1.5038	1.5899	1.5201	1.7048	1.684	1.5998	1.5893	1.8222	1.6163	1.6144	1.6302	1.4707	1.6006
23.0931	1.5211	1.5402	1.6229	1.6601	1.5198	1.6256	1.62	1.5724	1.6	1.8113	1.6085	1.733	1.6129	1.4667	1.6785
23.1764	1.6766	1.5383	1.7579	1.6976	1.515	1.5836	1.607	1.5477	1.599	1.7999	1.6	1.759	1.5897	1.4525	1.7046
23.2598	1.748	1.5734	1.7971	1.7145	1.5136	1.573	1.6068	1.5536	1.5858	1.8811	1.5978	1.7969	1.5723	1.4519	1.6751
23.3431	1.7741	1.634	1.7514	1.7178	1.5093	1.5474	1.5797	1.5378	1.5631	1.7013	1.5888	1.8028	1.5592	1.4428	1.6042
23.4264	1.7692	1.6671	1.6102	1.7087	1.508	1.5289	1.5611	1.5305	1.6082	1.6671	1.5948	1.8108	1.5423	1.5695	1.5764
23.5098	1.7442	1.6597	1.5876	1.674	1.5006	1.5126	1.5507	1.5219	1.6196	1.637	1.606	1.775	1.5266	1.724	1.5593
23.5931	1.725	1.5712	1.5778	1.6074	1.4926	1.5012	1.5364	1.5178	1.6292	1.6146	1.6505	1.6544	1.5089	1.7594	1.5507
23.6764	1.7363	1.5566	1.5681	1.592	1.4892	1.4879	1.5909	1.5175	1.6252	1.608	1.6687	1.6316	1.5005	1.8091	1.5424
23.7598	1.7703	1.5477	1.5605	1.5746	1.4864	1.4838	1.6412	1.5157	1.6349	1.7787	1.6741	1.6054	1.4922	1.7587	1.5325
23.8431	1.6542	1.5375	1.5496	1.5669	1.4938	1.62	1.6792	1.5108	1.6217	1.8001	1.6489	1.5901	1.4756	1.5934	1.5261
23.9264	1.6143	1.5387	1.5431	1.5432	1.5677	1.6953	1.592	1.5024	1.6041	1.8182	1.611	1.566	1.4658	1.5696	1.62
24.0098	1.5996	1.5592	1.5339	1.5403	1.5913	1.721	1.5678	1.5699	1.6005	1.7243	1.605	1.5657	1.4583	1.5474	1.7294
24.0931	1.5829	1.6041	1.5305	1.5283	1.6155	1.7302	1.5474	1.586	1.5799	1.6346	1.5941	1.7104	1.4522	1.5295	1.7657
24.1764	1.5707	1.6397	1.5192	1.5346	1.6147	1.725	1.5356	1.6116	1.5595	1.6057	1.5905	1.7524	1.5454	1.5145	1.6523
24.2598	1.5605	1.6279	1.5342	1.6249	1.6097	1.665	1.5352	1.6141	1.5638	1.5913	1.5933	1.8191	1.6828	1.5071	1.5873
24.3431	1.5513	1.5607	1.6213	1.6627	1.5475	1.5893	1.5326	1.5801	1.6069	1.5728	1.5889	1.7921	1.7556	1.4909	1.5708
24.4264	1.546	1.5474	1.7483	1.6903	1.5429	1.5735	1.5389	1.5507	1.6378	1.553	1.6389	1.8264	1.8072	1.4785	1.5599
24.5098	1.5406	1.5426	1.7752	1.692	1.5351	1.56	1.5774	1.5392	1.6354	1.5407	1.6692	1.8571	1.8372	1.4715	1.5489
24.5931	1.5991	1.5407	1.7155	1.69	1.5268	1.5444	1.6347	1.5311	1.6285	1.5254	1.6724	1.7005	1.8311	1.4594	1.5454
24.6764	1.7194	1.5485	1.5995	1.6837	1.5184	1.5292	1.662	1.5205	1.6097	1.5117	1.6482	1.6551	1.7133	1.4474	1.5657
24.7598	1.7556	1.5639	1.5864	1.6608	1.5037	1.5247	1.6711	1.5122	1.5933	1.4972	1.6093	1.6186	1.6244	1.4379	1.6258
24.8431	1.7562	1.6147	1.5824	1.6058	1.5111	1.6409	1.6716	1.5138	1.5935	1.4957	1.5977	1.609	1.5903	1.4347	1.727
24.9264	1.7757	1.6233	1.5739	1.5951	1.5051	1.6959	1.5818	1.5097	1.5802	1.4937	1.6017	1.5845	1.5663	1.5167	1.7508
25.0098	1.7079	1.5852	1.5581	1.5697	1.4906	1.6982	1.5647	1.5008	1.5495	1.4722	1.5904	1.5647	1.5466	1.6691	1.6428
25.0931	1.6534	1.5469	1.5458	1.5476	1.518	1.7079	1.5412	1.493	1.538	1.4628	1.5826	1.553	1.5235	1.7459	1.5882
25.1764	1.6129	1.5351	1.5376	1.5407	1.575	1.7097	1.5378	1.4912	1.5644	1.4543	1.5788	1.6691	1.508	1.7837	1.5776
25.2598	1.5867	1.5378	1.5287	1.5268	1.5911	1.614	1.5223	1.4919	1.5988	1.4518	1.5852	1.7419	1.4922	1.7728	1.5604
25.3431	1.5738	1.5533	1.5208	1.5226	1.5933	1.5684	1.5136	1.5177	1.6131	1.4421	1.6272	1.7765	1.4876	1.5909	1.5525
25.4264	1.5616	1.5811	1.5169	1.5151	1.6212	1.5551	1.5082	1.5618	1.6215	1.4362	1.6595	1.8074	1.4749	1.5593	1.5424
25.5098	1.543	1.6269	1.5082	1.5008	1.58	1.5335	1.4961	1.5869	1.6155	1.4259	1.6703	1.8263	1.4595	1.537	1.5295
25.5931	1.5475	1.6145	1.6419	1.5852	1.5446	1.5376	1.5164	1.5942	1.6252	1.437	1.6565	1.7915	1.4825	1.5293	1.584
25.6764	1.5414	1.5574	1.7621	1.6516	1.5282	1.542	1.5658	1.593	1.6154	1.4351	1.6388	1.654	1.6106	1.5152	1.7117
25.7598	1.6421	1.5432	1.8167	1.6948	1.5296	1.5466	1.6363	1.5584	1.6073	1.4374	1.6285	1.6347	1.6961	1.4986	1.7854
25.8431	1.7262	1.5316	1.7741	1.7063	1.5213	1.6428	1.7073	1.5434	1.586	1.4316	1.6118	1.6106	1.7269	1.4835	1.6498
25.9264	1.7548	1.5274	1.6121	1.7054	1.5099	1.7004	1.6762	1.5335	1.5554	1.4259	1.5999	1.5921	1.7262	1.4758	1.5872
26.0098	1.7566	1.5185	1.6004	1.6963	1.5036	1.6871	1.6809	1.5307	1.5495	1.4326	1.5889	1.5708	1.7346	1.4677	1.5688
26.0931	1.7433	1.5287	1.5889	1.6797	1.5002	1.708	1.6834	1.5124	1.5494	1.644	1.5814	1.5527	1.5989	1.4574	1.561
26.1764	1.7703	1.5815	1.5781	1.63	1.499	1.7124	1.5915	1.5068	1.5913	1.7478	1.5797	1.5377	1.5601	1.45	1.5514
26.2598	1.6795	1.6374	1.569	1.6012	1.5693	1.6307	1.5804	1.5147	1.6202	1.8114	1.6235	1.5275	1.5455	1.4478	1.5448
26.3431	1.6221	1.6752	1.554	1.5868	1.5987	1.5715	1.5676	1.5052	1.6279	1.8239	1.6547	1.5162	1.5216	1.4496	1.5331
26.4264	1.6006	1.5909	1.5463	1.5647	1.589	1.554	1.5521	1.5045	1.636	1.8392	1.6779	1.5084	1.5113	1.615	1.5275
26.5098	1.5868	1.5559	1.5374	1.5528	1.6033	1.5464	1.5436	1.5105	1.6358	1.8435	1.6534	1.4967	1.4955	1.7153	1.5347
26.5931	1.5661	1.5398	1.5305	1.5432	1.5529	1.5358	1.5388	1.5028	1.6535	1.8329	1.6148	1.4837	1.479	1.7613	1.6687
26.6764	1.5495	1.5332	1.5254	1.525	1.5255	1.5204	1.5288	1.4982	1.6233	1.7442	1.6022	1.4728	1.4642	1.7943	1.7636
26.7598	1.5426	1.5244	1.538	1.5127	1.5229	1.5129	1.5203	1.4875	1.5953	1.6554	1.5891	1.4698	1.5866	1.5819	1.7412
26.8431	1.5406	1.5259	1.6675	1.516	1.5186	1.5003	1.5193	1.5331	1.5805	1.6268	1.5879	1.4595	1.6908	1.5554	1.6388
26.9264	1.5408	1.5414	1.7736	1.6113	1.5077	1.4937	1.5276	1.5677	1.5637	1.6033	1.5759	1.458	1.7566	1.5373	1.5842
27.0098	1.5403	1.5917	1.7753	1.666	1.5063	1.4829	1.5247	1.5959	1.5552	1.5798	1.5723	1.4551	1.7547	1.5163	1.5719
27.0931	1.6475	1.636	1.6719	1.6877	1.5028	1.4687	1.6088	1.5966	1.5473	1.5619	1.6109	1.4508	1.7695	1.5039	1.5553
27.1765	1.7233	1.6502	1.6018	1.7065	1.5011	1.4599	1.658	1.6007	1.5687	1.5465	1.6474	1.4526	1.6322	1.4953	1.5458
27.2598	1.756	1.5702	1.5915	1.7109	1.5422	1.4923	1.6706	1.5678	1.6018	1.5359	1.6618	1.5858	1.6	1.4802	1.539
27.3432	1.753	1.5508	1.5826	1.7035	1.5899	1.6338	1.6211	1.5496	1.6376	1.6546	1.6567	1.7355	1.5792	1.4716	1.5389
27.4265	1.7642	1.5418	1.5685	1.6856	1.5966	1.6835	1.5769	1.5393	1.6487	1.7461	1.6506	1.7818	1.5646	1.4584	1.561
27.5098	1.6897	1.5526	1.5614	1.6257	1.6206	1.7153	1.572	1.5353	1.6664	1.7825	1.6336	1.8162	1.5492	1.4546	1.6725
27.5932	1.6324	1.5564	1.5583	1.6028	1.6061	1.7489	1.5597	1.5295	1.6701	1.8134	1.6214	1.8521	1.5387	1.4441	1.7671
27.6765	1.5962	1.5606	1.5452	1.5839	1.5564	1.7376	1.543	1.5161	1.635	1.8075	1.6033	1.8829	1.5172	1.4318	1.7453
27.7598	1.5835	1.5992	1.5352	1.5646	1.5376	1.6953	1.5266	1.5084	1.5986	1.8272	1.592	1.8687	1.5089	1.4315	1.6207
27.8432	1.5728	1.6075	1.5275	1.5525	1.5293	1.5983	1.5175	1.5072	1.5874	1.8241	1.5933	1.8599	1.4968	1.5003	1.5873
27.9265	1.5653	1.6225	1.5306	1.5441	1.5285	1.5783	1.5156	1.504	1.5821	1.7816	1.6442	1.7312	1.4973	1.6757	1.5755
28.0098	1.6226	1.6486	1.6444	1.5417	1.5191	1.5582	1.5158	1.5021	1.5618	1.6766	1.6668	1.6937	1.5772	1.7476	1.5641
28.0932	1.7404	1.5956	1.7653	1.5368	1.5176	1.5525	1.5237	1.5042	1.5617	1.6429	1.6887	1.666	1.7168	1.7491	1.5603
28.1765	1.7537	1.5643	1.7631	1.5274	1.5109	1.5406	1.5215	1.5046	1.6076	1.6278	1.6617	1.652	1.7546	1.7558	1.5534
28.2598	1.7515	1.5486	1.6511	1.5183	1.5077	1.5234	1.6162	1.5521	1.6286	1.6004	1.624	1.6243	1.8084	1.6213	1.5356
28.3432	1.7319	1.5417	1.5983	1.5118	1.5674	1.5171	1.6401	1.5817	1.6361	1.5868	1.6064	1.6054	1.8214	1.5716	1.5691
28.4265	1.744	1.5327	1.5837	1.5024	1.5947	1.506	1.7007	1.5906	1.6486	1.5651	1.5998	1.5889	1.7033	1.5487	1.6608
28.5098	1.7026	1.5473	1.5766	1.499	1.6037	1.5091	1.6958	1.6053	1.6621	1.5521	1.5927	1.5887	1.6365	1.5401	1.7548
28.5932	1.6303	1.5929	1.5669	1.4934	1.6086	1.5821	1.7067	1.5843	1.664	1.755	1.5929	1.7142	1.598	1.5237	1.7483
28.6765	1.6121	1.6446	1.5593	1.5719	1.6048	1.6684	1.6758	1.5606	1.6246	1.8361	1.6182	1.7777	1.5763	1.5114	1.6609
28.7598	1.5938	1.6484	1.5452	1.6451	1.5625	1.7006	1.6059	1.5407	1.5912	1.8394	1.6497	1.801	1.5505	1.4962	1.6073
28.8432	1.5811	1.571	1.5373	1.6804	1.5483	1.6913	1.5922	1.537	1.5765	1.8389	1.6727	1.8473	1.5384	1.4866	1.5895
28.9265	1.5663	1.5432	1.5427	1.7081	1.533	1.7131	1.5708	1.5206	1.5651	1.827	1.6571	1.841	1.5185	1.4717	1.5696
29.0098	1.5581	1.5402	1.6187	1.7159	1.5288	1.6942	1.5776	1.5271	1.561	1.8206	1.6212	1.7481	1.4975	1.4611	1.5674
29.0932	1.5584	1.5341	1.7577	1.7209	1.52	1.6515	1.576	1.5219	1.5561	1.7041	1.6082	1.662	1.4881	1.4563	1.5607
